# Supplementary material for: Mitochondrial Metabolism in the Spotlight: Maintaining Balanced RNAP III Activity Ensures Cellular Homeostasis
Source: Int J Mol Sci. 2023 Sep 29;24(19):14763. doi: 10.3390/ijms241914763 (PMC10572830; doi:10.3390/ijms241914763)
Supplement: Supplementary file 1 [file ijms-24-14763-s001.zip]

Archive with 1 entries (1 files):
- ijms-2542961-supplementary.pdf
